# Supplementary material for: Dietary Supplementation of EGF Ameliorates the Negatively Effects of LPS on Early-Weaning Piglets: From Views of Growth Performance, Nutrient Digestibility, Microelement Absorption and Possible Mechanisms
Source: Animals (Basel). 2021 May 28;11(6):1598. doi: 10.3390/ani11061598 (PMC8227379; doi:10.3390/ani11061598)
Supplement: Supplementary file 1 [file animals-11-01598-s001.zip]

Archive with 1 entries (1 files):
- animals-1233996-supplement.pdf
